# Supplementary material for: Silicon Nano-Fertilizer-Enhanced Soybean Resilience and Yield Under Drought Stress
Source: Plants (Basel). 2025 Mar 1;14(5):751. doi: 10.3390/plants14050751 (PMC11902048; doi:10.3390/plants14050751)
Supplement: Supplementary file 1 [file plants-14-00751-s001.zip]

Archive with 1 entries (1 files):
- plants-3417076-supplementary.pdf
